# Supplementary material for: The Relative Contribution of Root Morphology and Arbuscular Mycorrhizal Fungal Colonization on Phosphorus Uptake in Rice/Soybean Intercropping Under Dry Cultivation
Source: Plants (Basel). 2025 Jan 2;14(1):106. doi: 10.3390/plants14010106 (PMC11723421; doi:10.3390/plants14010106)
Supplement: Supplementary file 1 [file plants-14-00106-s001.zip]

Archive with 1 entries (1 files):
- plants-3352006-supplementary.pdf
